# Supplementary material for: Investigating the Presence and Genetic Variability of Porcine Circovirus Types 2 and 3 in Live Markets in Border Cities of Northeast China
Source: Transbound Emerg Dis. 2025 Jun 19;2025:5526645. doi: 10.1155/tbed/5526645 (PMC12202078; doi:10.1155/tbed/5526645)
Supplement: Supporting Information 2 — Table S1 Information on sample types, sources, and data results. [file 5526645.f2.xls]

## Sheet: Sheet1
Supplmentary Table S1: Information on sample types, sources, and data results.
	No.	Sample type	Sample origin	Ct(PCV2)	Ct(PCV3)
	1	pork	Dandong	No	No
	2	pork	Dandong	28	37
	3	pork	Dandong	29	No
	4	pork	Dandong	35	36
	5	pork	Dandong	36	37
	6	pork	Dandong	29	38
	7	pork	Ji'an	33	37
	8	pork	Ji'an	31	No
	9	pork	Ji'an	No	38
	10	pork	Ji'an	29	34
	11	pork	Ji'an	No	38
	12	pork	Huichun	No	No
	13	pork	Huichun	No	No
	14	pork	Huichun	23	28
	15	pork	Huichun	35	No
	16	pork	Huichun	35	35
	17	pork	Huichun	36	32
	18	pork	Huichun	30	37
	19	pork	Huichun	35	34
	20	pork	Huichun	30	38
	21	pork	Huichun	No	38
	22	pork	Mishan	No	38
	23	pork	Mishan	No	37
	24	pork	Mishan	36	37
	25	pork	Mishan	36	No
	26	pork	Mishan	No	No
	27	pork	Mishan	32	36
	28	pork	Mishan	34	No
	29	pork	Mishan	No	37
	30	pork	Fuyuan	No	37
	31	pork	Fuyuan	26	39
	32	pork	Fuyuan	28	39
	33	pork	Fuyuan	27	34
	34	pork	Fuyuan	30	35
	35	pork	Fuyuan	30	38
	36	pork	Heihe	34	38
	37	pork	Heihe	30	31
	38	pork	Heihe	35	38
	39	pork	Heihe	28	32
	40	pork	Heihe	31	34
	41	pork	Heihe	36	36
	42	pork	Heihe	36	37
	43	pork	Heihe	33	37
	44	pork	Heihe	32	35
	45	cutting board swab	Dandong	35	35
	46	cutting board swab	Dandong	34	39
	47	cutting board swab	Dandong	32	36
	48	cutting board swab	Dandong	35	37
	49	cutting board swab	Dandong	32	32
	50	cutting board swab	Dandong	32	36
	51	cutting board swab	Dandong	No	37
	52	cutting board swab	Ji'an	34	37
	53	cutting board swab	Ji'an	32	38
	54	cutting board swab	Ji'an	35	37
	55	cutting board swab	Ji'an	34	32
	56	cutting board swab	Ji'an	No	36
	57	cutting board swab	Huichun	35	37
	58	cutting board swab	Huichun	35	36
	59	cutting board swab	Huichun	29	28
	60	cutting board swab	Huichun	34	39
	61	cutting board swab	Huichun	30	36
	62	cutting board swab	Huichun	36	34
	63	cutting board swab	Huichun	34	34
	64	cutting board swab	Huichun	35	35
	65	cutting board swab	Huichun	35	36
	66	cutting board swab	Huichun	39	34
	67	cutting board swab	Mishan	No	38
	68	cutting board swab	Mishan	No	35
	69	cutting board swab	Mishan	No	No
	70	cutting board swab	Mishan	35	36
	71	cutting board swab	Mishan	37	36
	72	cutting board swab	Mishan	No	39
	73	cutting board swab	Mishan	31	32
	74	cutting board swab	Mishan	35	No
	75	cutting board swab	Mishan	No	35
	76	cutting board swab	Fuyuan	20	31
	77	cutting board swab	Fuyuan	No	35
	78	cutting board swab	Fuyuan	33	37
	79	cutting board swab	Fuyuan	33	35
	80	cutting board swab	Fuyuan	35	36
	81	cutting board swab	Fuyuan	29	36
	82	cutting board swab	Heihe	No	No
	83	cutting board swab	Heihe	33	33
	84	cutting board swab	Heihe	32	38
	85	cutting board swab	Heihe	30	30
	86	cutting board swab	Heihe	No	36
	87	cutting board swab	Heihe	31	32
	88	cutting board swab	Heihe	30	31
	89	cutting board swab	Heihe	33	36
	90	cutting board swab	Heihe	29	35
	91	ground swab	Dandong	No	No
	92	ground swab	Dandong	32	34
	93	ground swab	Dandong	35	No
	94	ground swab	Dandong	No	35
	95	ground swab	Dandong	No	35
	96	ground swab	Dandong	30	37
	97	ground swab	Dandong	33	39
	98	ground swab	Huichun	36	37
	99	ground swab	Huichun	35	36
	100	ground swab	Huichun	31	29
	101	ground swab	Huichun	No	38
	102	ground swab	Huichun	33	34
	103	ground swab	Huichun	35	35
	104	ground swab	Huichun	35	37
	105	ground swab	Huichun	36	35
	106	ground swab	Huichun	No	32
	107	ground swab	Huichun	34	35
	108	ground swab	Mishan	No	No
	109	ground swab	Mishan	No	No
	110	ground swab	Mishan	No	39
	111	ground swab	Mishan	35	39
	112	ground swab	Mishan	36	36
	113	ground swab	Mishan	33	36
	114	ground swab	Mishan	No	32
	115	ground swab	Mishan	33	No
	116	ground swab	Mishan	No	38
	117	ground swab	Mishan	No	No
	118	ground swab	Fuyuan	36	35
	119	ground swab	Fuyuan	33	35
	120	ground swab	Fuyuan	33	37
	121	ground swab	Fuyuan	No	36
	122	ground swab	Fuyuan	No	39
	123	ground swab	Fuyuan	33	38
	124	ground swab	Heihe	No	36
	125	ground swab	Heihe	36	36
	126	ground swab	Heihe	35	38
	127	ground swab	Heihe	36	36
	128	ground swab	Heihe	33	37
	129	ground swab	Heihe	33	34
	130	ground swab	Heihe	32	36
	131	ground swab	Heihe	No	36
	132	ground swab	Heihe	31	36
